# Supplementary material for: Experimental and Computational Study of Novel Pyrazole Azo Dyes as Colored Materials for Light Color Paints
Source: Materials (Basel). 2022 Aug 11;15(16):5507. doi: 10.3390/ma15165507 (PMC9410184; doi:10.3390/ma15165507)
Supplement: Supplementary file 1 [file materials-15-05507-s001.zip]

Archive with 1 entries (1 files):
- materials-1784788-supplementary.pdf
